# Supplementary material for: Respiratory Pathogens and Clinical Characteristics of Asthma Exacerbations in Hospitalized Children at a Tertiary Hospital in Türkiye
Source: Children (Basel). 2026 Jun 25;13(7):853. doi: 10.3390/children13070853 (PMC13406579; doi:10.3390/children13070853)
Supplement: Supplementary file 1 [file children-13-00853-s001.zip]

Archive with 1 entries (1 files):
- children-4343969-supplementary.pdf
